# Supplementary material for: Exogenously Induced Silencing of Four MYB Transcription Repressor Genes and Activation of Anthocyanin Accumulation in Solanum lycopersicum
Source: Int J Mol Sci. 2023 May 26;24(11):9344. doi: 10.3390/ijms24119344 (PMC10253785; doi:10.3390/ijms24119344)
Supplement: Supplementary file 1 [file ijms-24-09344-s001.zip]

Archive with 2 entries (2 files):
- ijms-2397449-supplementary/Supplementary Table S1.pdf
- ijms-2397449-supplementary/Supplementary Table S2.pdf
